# Supplementary material for: Elaeocarpus sylvestris var. ellipticus Extract and Its Major Component, Geraniin, Inhibit Herpes Simplex Virus-1 Replication
Source: Plants (Basel). 2024 May 22;13(11):1437. doi: 10.3390/plants13111437 (PMC11174555; doi:10.3390/plants13111437)
Supplement: Supplementary file 1 [file plants-13-01437-s001.zip]

Archive with 1 entries (1 files):
- plants-2917152-supplementary.pdf
